# Supplementary material for: Protecting tropical forests from the rapid expansion of rubber using carbon payments
Source: Nat Commun. 2018 Mar 2;9:911. doi: 10.1038/s41467-018-03287-9 (PMC5834519; doi:10.1038/s41467-018-03287-9)
Supplement: Supplementary file 3 — Supplementary Data 1 [file 41467_2018_3287_MOESM3_ESM.xlsx]

## Sheet: Supplementary Data 1
Supplementary Data 1 – Commercial timber species and royalty classes in Cambodia. Timber royalty classes published by the Forestry Administration of Cambodia(40), with IUCN threat category (63). Royalty classes determine the royalty payment that should be paid to the Royal Government of Cambodia when felling trees (64) and reflect commercial value (1). Luxury class timber commands the highest com…
									Mean (± CI) stem density: dense forest (DBH ≥10 cm; ha-1)						Mean (± CI) stem density: open forest (DBH ≥10 cm; ha-1)
Note (at end of table)	Scientific name	Local name	Recorded scientific name	Royalty class	IUCN	Family	Resin species*	Wood density	Dense 1	Dense 2	Dense 3	Dense 4	Dense 5**	Dense 6	Open 1	Open 2	Open 3
	Afzelia xylocarpa	Beng	Pahudia cochinchinen	Luxury	EN	Leguminosae		0.605	0.2 ± 0.39	3.66 ± 1.55	-	-	2.5	-	-	2.67 ± 1.9	-
	Albizia lebbeck	Chreis	Albizzia lebbek	Luxury	-	Leguminosae		0.599	-	-	4.83 ± 8.79	-	-	0.5 ± 0.54	-	-	0.28 ± 0.28
a	Dalbergia oliveri	Neang Noun	Dalbergia oliveri	Luxury	EN	Leguminosae		0.731	0.2 ± 0.39	-	0.34 ± 0.68	-	-	0.08 ± 0.16	-	-	0.28 ± 0.28
a	Dalbergia bariensis	Neang Noun	Dalbergia bariensis	Luxury	EN	Leguminosae		0.731	0.6 ± 1.18	5.14 ± 3.69	-	-	0.02	-	-	1.6 ± 0.67	-
a	Dalbergia cochinchinensis	Krornhoung	Dalbergia conchinchi	Luxury	VU	Leguminosae		0.88	-	-	0.69 ± 1.35	-	-	-	-	-	-
	Dasymaschalon lomentaceum	Choeung Chab	Lasymachal lamenta	Luxury	-	Annonaceae		0.618	-	0.35 ± 0.44	-	-	-	1 ± 1.8	-	0.12 ± 0.12	-
	Diospyros bejaudii	Angkot Khmau	Diospyros bejaudi	Luxury	-	Ebenaceae		0.796	-	-	-	5.5 ± 3.44	4.23	6.33 ± 3.16	-	-	-
	Diospyros helferi	Tror Ying	Diospyros helferi	Luxury	-	Ebenaceae		0.72	0.8 ± 1.24	-	-	-	-	-	-	-	-
	Diospyros sp.	Chhoeu Khmav/Neang Khmav	Diospyros sp.	Luxury	-	Ebenaceae		0.675	8 ± 3.15	-	-	-	-	-	-	-	-
	Fagraea fragrans	Tatrav	Fagraeafra sp.	Luxury	-	Gentianaceae		0.688	0.8 ± 1.24	0.04 ± 0.08	-	-	-	-	-	-	-
	Melanorrhoea laccifera	Kroel	Melanorrho laccifera	Luxury	-	Anacardiaceae		0.715	-	-	-	0.1 ± 0.13	0.05	1.58 ± 1.75	8.53 ± 4.15	-	-
	Pterocarpus macrocarpus/pedatus	Thnong Sor	Pterocarpu cambodatus	Luxury	-	Leguminosae		0.712	0.2 ± 0.39	-	1.03 ± 1.13	0.39 ± 0.48	-	0.58 ± 0.8	3.2 ± 1.75	-	6.94 ± 3.98
	Senna garrettiana	Haisanh/Ngaysang/Chansar	Cassia garretiana	Luxury	-	Leguminosae		0.618	-	-	-	-	-	-	-	-	-
	Senna siamea	Angkanh	Cassia siamea	Luxury	-	Leguminosae		0.663	-	-	-	-	-	-	-	-	-
	Dysoxylum loureirii	Houn Dan/Moreaspreouphnom	Disoxylon joureiri	Luxury	-	Meliaceae		0.618	-	-	-	-	-	-	-	-	-
	Artocarpus sp.	Som Por	Artocarpus sempervir	I	-	Moraceae		0.477	-	-	-	0.2 ± 0.39	-	0.17 ± 0.33	0.27 ± 0.27	-	-
	Ceriops decandra	Sme	Ceriops roxburghiana	I	NT	Rhizophoraceae		0.77	-	-	-	-	-	-	-	-	-
	Chukrasia tabularis	Vor Yong	Chukrsia tabularis	I	LC	Meliaceae		0.548	-	-	-	-	-	-	-	-	-
	Crudia chrysantha	Sdey	Crudia chrysantha	I	-	Leguminosae		0.672	-	-	-	-	-	-	-	-	-
	Dialium cochinchinense	Krorlanh	Dialium cochinchinen	I	NT	Leguminosae		0.94	0.2 ± 0.39	-	-	0.56 ± 0.45	-	1.58 ± 1.51	0.53 ± 0.53	-	-
	Hopea ferrea	Koki Thmor	Hopea ferrea	I	EN	Dipterocarpaceae		0.89	0.2 ± 0.39	-	-	0.05 ± 0.1	-	-	-	-	-
	Hopea helferi	Koki Dek	Hopea helferi	I	CR	Dipterocarpaceae		0.88	-	-	3.45 ± 3.12	-	-	-	-	-	-
	Hopea odorata	Koki Mosau	Hopea odorata	I	VU	Dipterocarpaceae		0.635	2.6 ± 2.2	-	1.03 ± 1.49	-	-	0.75 ± 0.74	-	-	-
	Hopea recopei	Popel	Hopea recopei	I	EN	Dipterocarpaceae		0.749	-	-	1.38 ± 1.61	-	-	-	-	-	5 ± 2.99
	Intsia bijuga	Phkai Proek	Afzelia bijuga	I	VU	Leguminosae		0.72	-	-	-	-	-	-	-	-	-
b	Lagerstroemia cochinchinensis	Sralao	Lagerstroemia cochinchinensis	I	-	Leguminosae		0.618	43.4 ± 16.46	-	-	-	-	-	-	-	-
	Lagerstroemia sp.	Srorlao	Lagerstroe sp.	I	-	Lythraceae		0.596	-	43.61 ± 13.37	-	2.68 ± 2.15	17.92	-	-	21.8 ± 4.9	-
	Litsea vang	Beloy	Litsea veng	I	-	Lauraceae		0.452	-	-	-	0.36 ± 0.49	1.72	0.17 ± 0.33	-	-	-
	Manilkara hexandra	Kes	Manilkara/manico hexandra/alexandr	I	-	Sapotaceae		1.06	-	-	-	-	-	-	-	-	-
	Mesua ferrea	Bosneak	Mesua ferrea	I	-	Calophyllaceae		0.92	-	-	-	-	-	-	-	-	-
	Peltophorum dasyrrhachis	Treal	Peltophoru dasyrach	I	-	Leguminosae		0.553	2.4 ± 2.75	4.6 ± 3.47	-	-	-	-	-	0.26 ± 0.2	-
	Peltophorum ferrugineum	Trorsek / Tramkang	Peltophoru ferrugin	I	-	Leguminosae		0.562	-	-	-	-	-	-	-	-	-
	Pentacme suavis	Raing Phnom	Pentacme suavis	I	-	Dipterocarpaceae		0.618	-	-	-	-	-	-	-	-	-
	Shorea obtusa	Phcek	Shorea obtusa	I	LC	Dipterocarpaceae		0.85	-	-	2.07 ± 2.46	0.58 ± 0.7	-	0.5 ± 0.83	29.07 ± 14.34	22.14 ± 9.17	9.17 ± 3.87
	Sindora siamensis	Krorkors	Sindora cochinchinen	I	LC	Leguminosae		0.716	-	-	-	-	-	-	1.87 ± 1.16	0.68 ± 0.28	-
	Stereospermum chelonoides sp.1	Angkat Tmaat	Stereosper chelon	I	-	Bigoniaceae		0.618	-	-	-	-	-	-	-	-	-
	Tarrietia (Heritiera) javanica	Doncherm	Tarrietia javanica	I	-	Sterculiaceae		0.618	-	0.08 ± 0.12	-	3.61 ± 2.61	1.2	1.33 ± 1.41	-	-	-
	Tectona grandis	Meysak	Tectona grandis	I	-	Verbenacae		0.619	-	-	-	-	-	-	-	-	-
	Terminalia tomentosa	Chhlik	Terminalia tomentosa	I	-	Combretaceae		0.606	-	-	-	-	-	-	-	-	-
	Vitex sp.	Phnel/Popoul	Vitex sp.	I	-	Lamiaceae		0.604	-	6.44 ± 3.04	-	4.52 ± 2.82	12.23	15.25 ± 6.26	0.27 ± 0.27	2.72 ± 1.41	-
	Xylia xylocarpa	Sokrom	Yylia dolabriformis	I	-	Leguminosae		0.72	9 ± 5.12	8.37 ± 5.18	1.72 ± 1.4	1.53 ± 2.17	0.67	2.17 ± 2.27	4.8 ± 1.84	16.43 ± 3.35	0.28 ± 0.28
	Adina cordifolia	Khvao	Adina cordifolia	II	-	Rubiaceae		0.59	-	-	-	-	-	-	-	-	-
c	Anisoptera costata	Phdeak	Anisoptera costata	II	EN	Dipterocarpaceae		0.553	11.4 ± 3.31	0.04 ± 0.08	-	8.76 ± 3.46	1.17	1.67 ± 1.33	-	-	-
	Anisoptera scaphula	Phdeak	Anisoptera glabra	II	CR	Dipterocarpaceae		0.44	-	-	-	-	-	-	-	-	-
	Dacrycarpus imbricatus	Srol Sar	Poducarpus cupressin	II	LC	Podocarpaceae		0.413	-	-	-	-	-	0.08 ± 0.16	-	-	-
	Dacrydium elatum	Srol Kraham	Dacrydium elatum	II	LC	Podocarpaceae		0.485	-	-	-	-	-	-	-	-	-
	Dehaasia cuneata	Atith/Neang Phor Ek	Hassia cuneata	II	-	Lauraceae		0.565	5.8 ± 2.38	-	-	2.13 ± 1.32	11.25	8.83 ± 4.68	-	-	-
	Dipterocarpus alatus	Chhoeteal Mosau	Dipterocarpus alatus	II	EN	Dipterocarpaceae	Yes*	0.599	2.2 ± 1.57	-	1.72 ± 2.76	8.08 ± 2.73	4.78	5.5 ± 3.66	-	-	-
	Dipterocarpus costatus	Chhoeteal Bangkouy/Neangdeng	Dipterocarpus costat	II	EN	Dipterocarpaceae	Yes*	0.755	11 ± 2.92	-	-	-	-	0.17 ± 0.33	-	-	-
	Dipterocarpus dyeri	Chhoeteal Chhngar	Dipterocarpus dyori	II	CR	Dipterocarpaceae		0.64	-	7.73 ± 5.41	-	-	-	0.33 ± 0.65	-	1.35 ± 1.03	-
	Dipterocarpus intricatus	Trach	Dipterocarpus intric	II	LC	Dipterocarpaceae	Yes*	0.64	-	1.96 ± 3.08	2.07 ± 2.26	0.61 ± 0.84	0.05	0.83 ± 0.91	1.07 ± 0.73	4.64 ± 2.05	1.67 ± 1.16
	Dipterocarpus obtusifolius	Tbeng	Dipterocar obtusi	II	LC	Dipterocarpaceae		0.65	-	0.07 ± 0.15	0.69 ± 1.35	-	-	0.17 ± 0.33	70.13 ± 23.76	1.08 ± 1.08	54.44 ± 14.65
	Dipterocarpus tuberculatus	Khlong	Dipterocarpus tuberc	II	LC	Dipterocarpaceae	Yes*	0.72	-	0.04 ± 0.08	-	1.52 ± 1.72	-	0.17 ± 0.33	26.67 ± 18.58	25.82 ± 6.36	23.61 ± 12.86
	Dipterocarpus turbinatus	Chhoeteal Breng	Dipterocarpus jourdalnii	II	CR	Dipterocarpaceae	Yes*	0.619	0.4 ± 0.78	-	-	-	-	-	-	-	-
	Hopea pierrei	Koki Khasac	Hopea pierrei	II	EN	Dipterocarpaceae		0.812	-	-	-	-	-	0.83 ± 1.63	-	-	-
d	Hopea sp.	Koki	Hopea sp	II	-	Dipterocarpaceae		0.618	-	1.58 ± 1.19	-	0.04 ± 0.09	0.23	-	-	-	-
	Madhuca elliptica	Srakom	Payena elliptica	II	-	Sapotaceae		0.697	-	-	9.66 ± 12.25	-	-	-	-	-	-
	Pinus latteri	Sral	Pinus merkusii	II	NT	Pinaceae		0.547	-	-	-	-	-	-	-	-	-
e	Shorea farinosa	Lombor	Shorea farinosa	II	-	Dipterocarpaceae		0.707	-	0.6 ± 1.18	-	0.15 ± 0.2	0.15	0.25 ± 0.36	-	-	-
	Shorea hypochra	Koki Phnong\Kamnhan	Shorea hypochra	II	CR	Dipterocarpaceae		0.615	1.4 ± 1.28	-	-	-	-	-	-	-	-
	Shorea sp.	Lumbor	Shorea sp.	II	-	Dipterocarpaceae		0.571	-	-	-	-	-	-	-	-	-
	Shorea thorelli	Kchov/Kamleng	Shorea thorelli	II	CR	Dipterocarpaceae		0.571	-	-	-	-	0.07	-	-	-	-
	Shorea vulgaris	Chorchong	Shorea vulgaris	II	-	Dipterocarpaceae		0.571	-	1.08 ± 1.58	-	-	14.8	5.25 ± 4.93	-	-	-
	Toona sureni	Chham Chha	Toona febrifuga	II	-	Meliaceae		0.399	-	-	-	-	-	-	-	-	-
	unknown	Totim Prey		II				0.618	-	-	-	-	-	-	-	-	-
	Vatica astrotricha	Chrasmas	Vatica astrotricha	II	-	Dipterocarpaceae		0.677	-	12.25 ± 12.42	-	-	29.12	-	-	1.04 ± 1.04	-
f	Vatica odorata	Chramas	Vatica odorata	II	-	Dipterocarpaceae		0.571	26.6 ± 7.43	-	1.03 ± 1.49	90.28 ± 15.2	-	18.92 ± 11.75	-	-	-
	Vatica philastreana	Trorlat	Vatica philastreana	II	-	Dipterocarpaceae		0.705	-	-	7.24 ± 14.19	-	-	0.5 ± 0.72	0.53 ± 0.36	-	-
	Aglaia spectabilis	Bag Kheou	Aglasia gigantea	III	LC	Meliaceae		0.575	-	-	-	-	-	-	-	-	-
	Albizia myriophylla	Kray Sar	Albizzia thorelli	III	-	Leguminosae		0.545	-	-	-	3.55 ± 2.15	1.67	7.67 ± 4.66	-	-	-
	Aquilaria crassna	Chan Krasna	Aquilaria crasna	III	CR	Thymelaeaceae		0.347	-	-	-	-	-	-	-	-	-
g	Artocarpus rigidus	Khnorprei	Artocarpus rigidus	III	-	Moraceae		0.79	-	0.16 ± 0.24	0.69 ± 0.94	-	0.03	1.75 ± 1.21	-	-	-
	Artocarpus integer	Khnor Prey	Artocarpus intergrif	III	-	Moraceae		0.551	-	-	-	-	-	-	-	-	-
	Bruguiera gymnorhiza	Kong Kangnhy	Rhizophpra conjugata	III	LC	Rhizophoraceae		0.71	-	-	-	-	-	-	-	-	-
	Calophyllum sp.	Phaong	Callophyll sp	III	-	Clusiaceae		0.55	-	-	-	1.03 ± 1.68	0.02	1.33 ± 0.93	2.13 ± 2.13	-	-
	Carallia brachiata	Tra Meng	Carallia lucida	III	-	Rhizophoraceae		0.713	2 ± 1.53	-	-	0.61 ± 0.75	2.77	2.25 ± 1.36	0.27 ± 0.27	-	-
	Careya arborea	Kanndol	Careya sphaerica	III	-	Lecythidaceae		0.731	0.4 ± 0.55	0.58 ± 0.43	3.45 ± 6.76	-	0.12	0.33 ± 0.51	6.13 ± 3.82	2.89 ± 0.66	0.28 ± 0.28
	Cinnamomum litseifolium	Chek Tum	Cinnamomum litsaef o	III	VU	Lauraceae		0.479	-	-	-	-	-	-	-	-	-
	Cratoxylum formosum	Lo Ngieng	Cratoxylon prunifoli	III	-	Clusiaceae		0.744	15.6 ± 6.95	7.05 ± 5.54	-	-	0.02	12.92 ± 14.08	1.6 ± 0.86	5.47 ± 2.72	-
	Crypteronia sp.	Trorp Tom	Crypteroni sp.	III	-	Crypteroniaceae		0.602	-	-	-	-	-	-	-	-	-
	Eugenia sp.	Pring/Krorb Bek	Eugenia sp.	III	-	Myrtaceae		0.697	2 ± 1.53	4.58 ± 2.64	-	-	7.77	-	-	4.1 ± 1.23	-
	Garcinia celebica	Prous	Garcinia ferrea	III	-	Clusiaceae		0.76	-	-	-	-	-	-	-	-	-
	Garcinia schomburgkiana	Trormoung	Garcinia schomburghi	III	-	Clusiaceae		0.727	-	1.71 ± 1.03	-	-	-	-	-	0.23 ± 0.23	-
	Homallium sp.	Ateang/Roteang	Homalium annamensis	III	-	Saliaceae		0.676	-	-	-	-	-	-	-	-	-
	Hydnocarpus anthelminthicus	Krorbao	Hydnocarpu anthelmi	III	-	Achariaceae		0.634	-	-	-	0.2 ± 0.39	10.85	-	-	-	-
	Kayea eugeniifolia	Kreas	Kayea eugenicefolia	III	-	Calophyllaceae		0.682	-	-	-	-	-	-	-	-	-
	Knema corticosa	Sma Krabey	Knema corticosa	III	LC	Myristicaceae		0.499	-	0.15 ± 0.21	3.45 ± 6.76	-	0.03	3.08 ± 3.17	1.6 ± 1.16	0.82 ± 0.4	-
	Magnifera indica	Svay Prey	Mangifera indica	III	-	Anacardiaceae		0.561	-	0.75 ± 1.47	-	-	-	-	-	-	-
	Melaleuca leucadendra	Smach	Melaleuca leucadendr	III	-	Myrtaceae		0.645	-	0.08 ± 0.12	-	-	0.83	3.08 ± 3.6	0.53 ± 0.53	-	-
	Parinari anamensis	Thlok	Parinarium annamensi	III	-	Chrysobalanaceae		0.624	4.2 ± 2.03	0.44 ± 0.34	2.76 ± 2.73	11.24 ± 6.69	-	12.17 ± 12.13	1.6 ± 1.16	-	1.39 ± 0.9
	Rhizophora mucronata	Kong Kangchhmol	Rhizophora mucronata	III	LC	Rhizophoraceae		0.821	-	-	-	0.08 ± 0.16	-	0.17 ± 0.33	-	-	-
	Sandoricum koetjape	Kompeng Reach	Sandoricum indicum	III	-	Meliaceae		0.415	0.4 ± 0.55	0.13 ± 0.14	1.72 ± 1.96	0.08 ± 0.09	11.5	0.42 ± 0.47	-	-	-
	Sarcocephalus cordatus	Kdol	Sarcocepha cordat	III	-	Rubiaceae		0.618	-	-	-	-	-	-	-	-	-
	Sterculia campanulata	Chan Toum Peang	Pterocymbi/sterc cmpanulatum/capan	III	-	Malvaceae		0.28	-	-	-	-	-	-	-	-	-
	Stereospermum chelonoides sp2	Chorng Uor Thmat	Stereosper mum chenlo	III	-	Bigoniaceae		0.618	-	-	-	-	-	-	-	-	-
	Swintonia pierrei	Svay Cham Reang	Switonia pierri	III	-	Anacardiaceae		0.732	-	-	-	-	-	-	-	-	-
	Terminalia cambodiana	Taour	Terminalia cambodiana	III	-	Combretaceae		0.513	-	-	-	-	-	1.17 ± 2.29	-	-	-
	Terminalia chebula sp1	Taour	Terminalia chebula	III	-	Combretaceae		0.618	-	-	-	-	-	-	-	-	-
	Terminalia mucronata	Pram Domleng	Terminalia mucronata	III	-	Combretaceae		0.606	-	-	-	-	-	-	-	-	-
	Tetrameles nudiflora	Sam Pong	Tetrameles nudiflora	III	LC	Datiscaceae		0.618	-	2.87 ± 2.78	-	-	6.38	0.42 ± 0.67	-	-	-
	unknown	Bay Pou Vaing		III				0.618	5.8 ± 6.38	251.1 ± 34.24	83.79 ± 52.01	205.01 ± 33.17	210	90.08 ± 25.31	32.8 ± 6.46	111.47 ± 15.47	8.61 ± 4.05
	Acacia caesia	Thmeas	Acacia intsii	NC		Mimosaceae		0.8	-	0.04 ± 0.08	-	-	-	-	-	0.23 ± 0.16	-
	Acacia farnesiana	Sambour Meas	Acacia famesiana	NC	-	Mimosaceae		0.8	-	-	-	-	-	-	-	-	-
	Acacia harmandiana	-	Acacia harmandiana	NC	-	Mimosaceae		0.606	0.6 ± 0.87	-	-	-	-	-	-	-	-
	Acalypha siamensis	Ter Prey	Acacia harmandiana	NC	-	Mimosaceae		0.618	-	11.29 ± 11.06	-	-	-	-	-	-	-
	Acronychia pedunculata	-	Acronychia pedunculata	NC	-	Rutaceae		0.3	3 ± 1.96	-	-	-	-	-	-	-	-
	Aglaia lawii	-	Aglaia lawii	NC	LC	Meliaceae		0.618	2 ± 1.62	-	-	1.26 ± 1.63	-	-	-	-	-
	Aglaia odorata	Tror Yorng	Aglaia odorata	NC	NT	Meliaceae		0.661	-	-	-	-	44.87	-	-	-	-
	Aglaia edulis	Bangkow	Aglaia edulis	NC	NT	Meliaceae		0.618	-	-	-	-	-	1 ± 1.96	-	-	-
	Albizia lebbekoides	Chamriek	Albizzia lebekkoides	NC	-	Leguminosae		0.545	-	-	-	-	-	-	-	-	-
	Alchornea rugosa	-	Alchornea rugosa	NC	-	Euphorbiaceae		0.595	0.2 ± 0.39	-	-	-	-	-	-	-	-
	Alstonia scholaris	Po Peal Kheir	Alstonia scholaris	NC	LC	Apocynaceae		0.618	0.4 ± 0.55	-	1.03 ± 1.13	-	-	-	-	-	-
	Anacardium occidentale	Svay Chanti	Anacadium occidental	NC	-	Anacardiaceae		0.468	-	-	-	-	-	-	-	-	-
	Ancistrocladus tectorius	Khannma	Ancistrocladus harmandii	NC	-	Ancistrocladaceae		0.618	-	-	-	-	-	-	-	-	-
	Anogeissus acuminata	Soury	Anogeissus acumenata	NC	-	Combretaceae		0.88	-	-	-	-	0.07	0.42 ± 0.47	-	-	-
	Antidesma cochinchinense	Dang Keap Kdam	Antidesma cochinchinensis	NC	-	Phyllanthaceae		0.401	0.2 ± 0.39	0.07 ± 0.15	-	-	-	-	-	1.39 ± 1.11	-
	Antidesma ghaesembilla	Dang Keab Kdam	Antidesma ghaesembilla	NC	-	Phyllanthaceae		0.618	1.4 ± 1.15	-	3.79 ± 6.77	-	-	0.83 ± 1.63	-	-	-
	Antidesma montanum	-	Antidesma montanum	NC	-	Phyllanthaceae		0.61	4.6 ± 2.99	-	-	-	-	-	-	-	-
	Antidesma sp.	-	Antidesma sp.	NC	-	Phyllanthaceae		0.618	5 ± 3.27	-	-	-	-	-	-	-	-
	Antidesma japonicum	-	Antidesma japonicum	NC	-	Phyllanthaceae		0.618	-	-	-	0.31 ± 0.62	-	0.5 ± 0.72	-	-	-
	Aphanamixis polystachya	-	Aphanamixis polystachya	NC	LC	Meliaceae		0.633	2 ± 1.42	-	-	-	-	-	-	-	-
	Aporosa octandra	-	Aporosa octandra	NC	-	Phyllanthaceae		0.618	0.2 ± 0.39	-	-	-	-	-	-	-	-
	Aporosa planchoniana	-	Aporosa planchoniana	NC	-	Phyllanthaceae		0.618	-	-	15.52 ± 15.97	-	-	-	-	-	-
	Aporosa sp.	Krong	Aporosa sp.	NC	-	Phyllanthaceae		0.37	-	-	-	-	-	-	-	-	-
	Aporosa tetrapleura	-	Aporosa tetrapleura	NC	-	Phyllanthaceae		0.37	0.2 ± 0.39	-	-	-	-	-	-	-	-
	Archidendron clypearia	-	Archidendron clypearia	NC	-	Leguminosae		0.618	0.6 ± 0.87	-	-	-	-	-	-	-	-
	Ardisia helferiana	Chhom Pou Prey	Ardisia helferiana	NC	-	Primulaceae		0.6	-	-	-	-	-	-	-	-	-
	Artocarpus chama	-	Artocarpus chama	NC	-	Moraceae		0.618	0.4 ± 0.55	-	-	-	-	-	-	-	-
	Artocarpus heterophyllus	-	Artocarpus heterophyllus	NC	-	Moraceae		0.618	-	-	-	0.05 ± 0.1	-	-	-	-	-
	Artocarpus nitidus	-	Artocarpus nitidus	NC	-	Moraceae		0.484	0.6 ± 0.67	-	-	-	-	-	-	-	-
	Atalantia citroides	Kroch Prey	Atlantia citroides	NC	-	Rutaceae		0.618	-	2.22 ± 2.3	-	-	-	0.17 ± 0.33	-	-	-
	Avicennia officinalis	Ko Mouy	Avicennia officanalis	NC	-	Acanthaceae		0.609	-	-	-	-	-	-	-	-	-
	Azadirachta indica	Sdav	Alzadirachta indica	NC	-	Meliaceae		0.64	-	0.07 ± 0.15	0.34 ± 0.68	-	-	-	1.33 ± 0.75	1.04 ± 1.04	1.11 ± 0.77
	Baccaurea ramiflora	Phnheav	Baccaurea ramiflora	NC	-	Phyllanthaceae		0.624	2.8 ± 1.76	2.97 ± 4.58	3.45 ± 6.76	-	16.67	1 ± 0.97	-	-	-
	Balakata baccata	-	Balakata baccata	NC	-	Euphorbiaceae		0.618	2.2 ± 2.29	-	-	-	-	-	-	-	-
	Barringtonia acutangula	Raing Toek	Baringtoni acutangula	NC	-	Lecythidaceae		0.525	0.6 ± 0.67	-	-	-	-	-	-	-	0.28 ± 0.28
	Bauhinia acumianta	Choeung Ko	Bauhinia acuminata	NC	LC	Leguminosae		0.648	-	0.15 ± 0.29	-	-	-	-	-	0.18 ± 0.13	-
	Bauhinia variegata	-	Bauhinia variegata	NC	LC	Leguminosae		0.618	0.2 ± 0.39	-	0.34 ± 0.68	-	-	0.33 ± 0.65	-	-	-
	Bauhinia pulla	Kleng Por	Bauhinia pulla	NC	-	Leguminosae		0.648	-	-	-	-	-	-	-	-	-
	Bombax anceps	Roka	Bombax mataricum	NC	-	Malvaceae		0.413	0.2 ± 0.39	-	-	0.04 ± 0.05	0.05	0.58 ± 0.73	1.6 ± 1.09	-	-
	Bouea oppositifolia	Mak Prang	Bouea burmanica	NC	-	Anacardiaceae		0.745	-	-	13.45 ± 18.15	-	-	-	-	-	-
	Breonia chinensis	-	Breonia chinensis	NC	-	Rubiaceae		0.606	-	-	-	-	-	4.33 ± 5.32	-	-	-
	Breynia vitis-idaea	Phnek Preap	Breynia rhamnoides	NC	-	Phyllanthaceae		0.618	-	-	-	-	-	-	-	-	-
	Bridelia retusa	Thmenh Trey	Euphorbiac bridelia cambodiana	NC	-	Phyllanthaceae		0.716	0.6 ± 0.67	-	-	-	-	-	-	-	-
	Bruguiera sexangula	Pluoung	Bruguiera sexangula	NC	LC	Rhizophoraceae		0.74	-	-	-	-	-	-	-	-	-
	Buchanania glabra	-	Buchanania glabra	NC	-	Anacardiaceae		0.34	1.8 ± 1.77	-	-	-	-	-	-	-	-
	Buchanania siamensis	-	Buchanania siamensis	NC	-	Anacardiaceae		0.754	-	-	-	-	-	-	-	-	0.83 ± 0.61
	Butea monosperma	Chhar	Butea frondosa	NC	-	Leguminosae		0.33	-	-	-	-	-	-	-	-	0.56 ± 0.39
	Calophyllum calaba	Khting	Calophyllu saigonen	NC	-	Clusiaceae		0.55	2.8 ± 1.58	-	-	-	-	-	-	-	-
	Calophyllum polyanthum	-	Calophyllum polyanthum	NC	-	Clusiaceae		0.618	0.6 ± 0.67	-	-	-	-	-	-	-	-
	Calophyllum thorelii	-	Calophyllum thorelii	NC	-	Clusiaceae		0.618	1.4 ± 1.39	-	-	-	-	-	-	-	-
	Cananga latifolia	Chhker Srerng	Cnanga latifolia	NC	-	Annonaceae		0.28	1.8 ± 1.59	-	1.72 ± 3.38	-	-	-	-	0.18 ± 0.13	-
	Canarium pimela	Kana	Canarium pimela	NC	-	Burseraceae		0.545	-	-	-	-	-	-	-	-	-
	Capparis sepiaria	Kanchoeu Bey Dach	Capparis micrantha	NC	-	Capparaceae		0.618	-	-	-	0.26 ± 0.52	-	0.17 ± 0.33	-	-	-
	Cardiospermum halicacabum	Ambeng Bek	Cardiospermum halicacabum	NC	-	Sapindaceae		0.618	-	-	-	-	-	-	-	-	-
	Carissa spinarum	Proum	Carissia cochinchinensis	NC	-	Apocynaceae		0.618	-	-	-	-	-	-	-	-	-
	Casearia graveolens	-	Casearia graveolens	NC	-	Saliaceae		0.618	-	-	0.69 ± 0.94	-	-	-	-	-	-
	Cassia javanica	Bo Proeuk	Cassia javanica	NC	-	Leguminosae		0.545	-	-	-	-	-	-	-	-	-
	Castanopsis sp.			NC	-	Fagaceae		0.606	1.4 ± 1.28	-	-	-	-	-	-	-	-
	Catunaregam tomentosa	Rovieng	Randia tomantosa	NC	-	Rubiaceae		0.688	-	0.04 ± 0.08	-	-	-	-	-	0.12 ± 0.12	-
	Cephalanthus angustifolius			NC	-	Rubiaceae		0.618	-	-	0.69 ± 0.94	-	-	-	-	-	-
	Chaetocarpus castanocarpus			NC	-	Peraceae		0.618	9 ± 4.4	-	-	0.69 ± 0.94	-	-	-	-	-
	Chisocheton cumingianus			NC	-	Meliaceae		0.75	13.2 ± 5.85	-	-	-	-	-	-	-	-
	Cinnamomum cambodianum	Tep Phirou	Cinnamomum cambodianum	NC	-	Lauraceae		0.479	-	-	-	0.66 ± 1.11	-	1.17 ± 1.73	-	-	-
	Cinnamomum camphora			NC	-	Lauraceae		0.618	-	-	-	0.05 ± 0.1	-	-	-	-	-
	Cinnamomum cassia	Sambour Loveng	Cinnamomum cassia	NC	-	Lauraceae		0.479	-	-	-	-	-	-	-	-	-
	Cinnamomum iners			NC	-	Lauraceae		0.504	2 ± 2.12	-	-	-	-	-	-	-	-
	Cinnamomum polyadelphum			NC	-	Lauraceae		0.618	0.2 ± 0.39	-	-	0.16 ± 0.31	-	-	-	-	-
	Cleistanthus sp.	Speou Tek	Euphorbiac cleistanthus sp	NC	-	Phyllanthaceae		0.551	-	-	-	0.52 ± 1.01	-	-	-	-	-
	Cleistanthus tomentosus	Neang Sar	Cleistantu eburneus	NC	-	Phyllanthaceae		0.551	6.6 ± 3.7	-	-	-	-	-	-	-	-
	Colona auriculata	Preal	Colombia auriculata	NC	-	Malvaceae		0.359	-	-	-	-	-	-	-	-	-
	Combretum quadrangulare	Sang Ke	Combretum quadrangulare	NC	-	Combretaceae		0.8	1.8 ± 1.77	-	7.24 ± 13.51	-	-	-	-	1.04 ± 0.48	-
	Crateva nurvala	Tounlorp	Crataeva nurvala	NC	-	Capparaceae		0.34	-	-	-	-	-	-	-	-	-
	Croton joufra			NC	-	Euphorbiaceae		0.479	-	0.04 ± 0.08	-	0.48 ± 0.93	-	0.5 ± 0.72	-	-	-
	Croton thorelii			NC	-	Euphorbiaceae		0.552	1 ± 1.02	-	-	-	-	-	-	-	-
	Cynometra ramiflora	Ampil Toeuk Prey	Cynometra ramiflora	NC	-	Leguminosae		0.787	-	-	-	-	-	-	-	-	-
	Dalbergia nigrescens	Snuol	Dalbergia nigrescens	NC	-	Leguminosae		0.618	0.6 ± 0.87	-	-	-	-	-	-	-	-
	Desmodium renifolium			NC	-	Fabaceae		0.618	-	0.99 ± 1.02	-	-	-	0.17 ± 0.33	-	-	-
	Dillenia indica			NC	-	Dilleniaceae		0.618	0.4 ± 0.55	-	-	-	-	-	-	-	-
	Dillenia ovata	Plor	Dilleniace dillenia ovata	NC	VU	Dilleniaceae		0.622	0.4 ± 0.55	-	-	-	-	0.33 ± 0.45	1.6 ± 0.86	-	0.56 ± 0.56
	Dillenia parviflora			NC	-	Dilleniaceae		0.618	0.4 ± 0.55	-	-	-	-	-	-	-	-
	Dillenia sp.			NC	-	Dilleniaceae		0.618	-	-	-	0.74 ± 0.93	0.02	0.5 ± 0.83	-	-	-
	Dimocarpus longan	Mean Prey	Euphoria cambodiana	NC	-	Sapindaceae		0.7	5.8 ± 2.45	0.22 ± 0.44	-	27.22 ± 6.62	34.32	9.42 ± 7.26	-	-	-
	Dioscorea hispida	Kdurch	Dioscorea hispida	NC	-	Dioscoreaceae		0.618	-	-	-	26.58 ± 6.42	-	0.92 ± 1.8	-	-	-
	Diospyros buxifolia	Chang Nang	Diosyros boxifolia	NC	-	Ebenaceae		0.775	-	-	-	0.73 ± 1.43	-	-	-	-	-
	Diospyros chevalieri	Dongkor	Diospyros chevalieri	NC	-	Ebenaceae		0.675	-	-	-	-	-	-	-	-	-
	Diospyros crumenata			NC	EN	Ebenaceae		0.622	11.6 ± 5.26	-	14.14 ± 27.71	0.03 ± 0.05	-	-	-	-	-
	Diospyros filipendula			NC	-	Ebenaceae		0.675	6.6 ± 2.73	-	-	-	-	-	-	-	-
	Diospyros hasseltii			NC	-	Ebenaceae		0.618	0.4 ± 0.55	-	0.34 ± 0.68	-	-	0.17 ± 0.33	-	-	-
	Diospyros mollis	Mak Kloeu	Diospyros mollis	NC	-	Ebenaceae		0.675	-	-	-	-	-	-	-	-	-
	Diospyros nitida	Chhoe Phloeung	Diospyros nitida	NC	-	Ebenaceae		0.675	-	-	-	2.92 ± 2.33	-	-	-	-	-
	Diospyros sylvatica	Kchas	Diospyros sylvatica	NC	-	Ebenaceae		0.675	3.8 ± 2.41	0.87 ± 1.41	2.07 ± 4.06	-	11.77	5.83 ± 5.42	-	-	-
	Diospyros undulata			NC	-	Ebenaceae		0.553	5.8 ± 3.21	-	-	-	-	-	-	-	-
	Diospyros venosa			NC	-	Ebenaceae		0.618	3.2 ± 2.6	-	-	-	-	-	-	-	-
	Diploknema sp.	Knay Morn	Diploknema sp	NC	-	Sapotaceae		0.765	-	-	-	-	-	-	-	-	-
	Dracaena angustifolia			NC	-	Ruscaceae		0.618	0.2 ± 0.39	-	-	-	-	-	-	-	-
	Dracaena elliptica			NC	-	Ruscaceae		0.618	0.6 ± 0.67	-	-	-	-	-	-	-	-
	Dracaena sp.	Angre Dek	Dracaena sp	NC	-	Asparageaceae		0.42	-	-	-	-	-	-	-	-	-
	Drypetes cambodica			NC	-	Putranjavaceae		0.618	1 ± 1.02	-	-	-	-	-	-	-	-
	Elaeis guineensis	Thnot Preng	Elaeis guineensis	NC	-	Arecaceae		0.618	-	-	-	-	-	-	-	-	-
	Elaeocarpus floribundus			NC	-	Elaeocarpaceae		0.618	3.6 ± 2.64	-	-	-	-	-	-	-	-
	Elaeocarpus hygrophilus			NC	-	Elaeocarpaceae		0.618	1.4 ± 1.15	-	7.93 ± 13.53	-	-	-	-	-	-
	Elaeocarpus sp.			NC	-	Elaeocarpaceae		0.486	1.2 ± 1.22	-	-	-	-	-	-	-	-
	Elaeocarpus stipularis			NC	-	Elaeocarpaceae		0.618	3.8 ± 2.34	-	-	-	-	-	-	-	-
	Ellipanthus tomentosus			NC	-	Connaraceae		0.618	0.2 ± 0.39	-	0.69 ± 0.94	-	-	-	-	-	-
	Eugenia albiflora			NC	-	Myrtaceae		0.618	7 ± 3.31	-	-	-	-	-	-	-	-
	Eugenia chanlos			NC	-	Myrtaceae		0.618	1 ± 1.61	-	-	-	-	-	-	-	-
	Eugenia cinerea			NC	-	Myrtaceae		0.618	0.6 ± 0.67	-	-	-	-	-	-	-	-
	Eugenia formosa			NC	-	Myrtaceae		0.618	2 ± 2.05	-	-	-	-	-	-	-	-
	Eugenia grandis			NC	-	Myrtaceae		0.618	13.2 ± 4.1	-	-	-	-	-	-	-	-
	Eugenia grata			NC	-	Myrtaceae		0.618	0.4 ± 0.78	-	-	-	-	-	-	-	-
	Eugenia laosensis			NC	-	Myrtaceae		0.618	0.8 ± 0.95	-	-	-	-	-	-	-	-
	Eugenia polyantha			NC	-	Myrtaceae		0.618	1.8 ± 1.48	-	-	-	-	-	-	-	-
	Eugenia syzygioides			NC	-	Myrtaceae		0.618	11.6 ± 4.18	-	-	-	-	-	-	-	-
	Euonymus cochinchinensis			NC	LC	Celastraceae		0.618	2 ± 1.62	-	-	-	-	2.17 ± 1.83	-	-	-
	Fagraea racemosa			NC	-	Gentianaceae		0.53	4 ± 2.08	-	-	-	-	-	-	-	-
	Falconeria insigne			NC	-	Euphorbiaceae		0.618	0.4 ± 0.78	-	-	-	-	-	-	-	-
	Ficus altissima			NC	-	Moraceae		0.618	0.4 ± 0.55	-	-	-	-	-	-	-	-
	Ficus fistulosa			NC	-	Moraceae		0.618	0.2 ± 0.39	-	-	-	-	-	-	-	-
	Ficus hirta			NC	-	Moraceae		0.618	0.2 ± 0.39	-	-	-	-	-	-	-	-
	Ficus hispida			NC	-	Moraceae		0.414	-	-	0.34 ± 0.68	-	-	-	-	-	-
	Ficus microcarpa			NC	-	Moraceae		0.382	0.2 ± 0.39	-	-	-	-	-	-	-	-
	Ficus rumphii			NC	-	Moraceae		0.618	0.2 ± 0.39	-	-	-	-	-	-	-	-
	Ficus sp.	Chrey	Moraceae ficus sp	NC	-	Moraceae		0.414	-	-	-	0.22 ± 0.31	-	2.67 ± 2.69	-	-	-
	Ficus virens			NC	-	Moraceae		0.618	0.2 ± 0.39	-	-	-	-	-	-	-	-
	Garcinia hanburyi			NC	-	Clusiaceae		0.618	-	-	-	0.38 ± 0.75	-	-	-	-	-
	Garcinia harmandii			NC	-	Clusiaceae		0.727	0.2 ± 0.39	-	-	-	-	0.17 ± 0.33	-	-	-
	Garcinia loureiroi	Sandan	Garcinia loureiri	NC	-	Clusiaceae		0.727	-	-	-	-	-	-	-	-	-
	Garcinia merguensis			NC	-	Clusiaceae		0.727	2.8 ± 1.93	-	-	-	-	-	-	-	-
	Garcinia oliveri			NC	-	Clusiaceae		0.618	0.4 ± 0.55	-	-	3.01 ± 3.09	-	5.67 ± 3.12	1.6 ± 1.6	-	-
	Garcinia sp.			NC	-	Clusiaceae		0.618	2 ± 2.52	-	-	-	-	-	-	-	-
	Garcinia vilersiana			NC	-	Clusiaceae		0.618	2.8 ± 1.37	-	-	-	-	-	-	-	-
	Gardenia angkorensis	Dey Khla	Gardenia ankorensis	NC	-	Rubiaceae		0.66	-	-	-	-	-	-	-	-	-
	Gardenia cambodiana	Dorng Dav	Gardenia cambodiana	NC	-	Rubiaceae		0.66	-	-	-	-	-	-	-	-	-
	Gardenia philastrei	Bakdorng	Gardenia philastrea	NC	-	Rubiaceae		0.66	-	-	-	-	-	-	-	-	-
	Gluta laccifera			NC	-	Anacardiaceae		0.618	0.2 ± 0.39	-	-	-	-	-	-	-	-
	Helicia sp.			NC	-	Proteaceae		0.618	0.4 ± 0.55	-	-	-	-	-	-	-	-
	Heritiera javanica			NC	-	Malvaceae		0.618	5.2 ± 2.27	-	-	-	-	-	-	-	-
	Hibiscus macrophyllus			NC	-	Malvaceae		0.39	-	-	-	-	-	1 ± 0.97	-	-	-
	Holarrhena pubescens			NC	LC	Apocynaceae		0.375	-	-	-	-	0.83	-	-	-	-
	Homalium bhamoense	Plov Neang	Homalium tomentosurn	NC	-	Saliaceae		0.676	-	0.53 ± 0.57	-	-	-	-	-	-	-
	Horsfeldia iria			NC	-	Myristicaceae		0.576	1.4 ± 1.15	-	-	-	-	-	-	-	-
	Hymenocardia sp.	Phnom Phnerng	Hymenocardia riparia	NC	-	Phyllanthaceae		0.618	-	-	-	-	-	-	-	-	-
	Irvingia malayana	Cham Bak	Irvingiace irvingia malayna	NC	LC	Irvingaceae		0.883	9 ± 3.02	6.44 ± 2.92	20.69 ± 14.81	6.99 ± 2.61	2.47	10.42 ± 4.43	2.4 ± 1.65	1.16 ± 0.69	4.44 ± 3.07
	Knema globularia			NC	LC	Myristicaceae		0.618	0.4 ± 0.55	-	-	3.93 ± 2.74	-	-	-	-	-
	Knema pierrei			NC	VU	Myristicaceae		0.533	1.2 ± 1.09	-	-	-	-	-	-	-	-
	Lagerstroemia anisoptera			NC	VU	Lythraceae		0.618	-	-	-	-	-	2.33 ± 3.16	-	-	-
	Lagerstroemia floribunda			NC	-	Lythraceae		0.419	-	-	-	-	-	-	-	-	0.28 ± 0.28
	Lagerstroemia macrocarpa		Lagerstroemia macrocarpa	NC	-	Leguminosae		0.618	0.4 ± 0.55	-	-	-	-	-	-	-	-
	Lannea coromandelica			NC	-	Anacardiaceae		0.596	0.4 ± 0.78	-	-	-	-	-	-	-	-
	Lepisanthes rubiginosa			NC	-	Sapindaceae		0.61	-	-	-	-	-	-	2.67 ± 2.67	-	-
	Lepisanthes senegalensis			NC	-	Sapindaceae		0.618	0.4 ± 0.55	-	-	-	-	-	-	-	-
	Lepisanthes tetraphylla			NC	-	Sapindaceae		0.618	0.2 ± 0.39	-	-	-	-	-	-	-	-
	Leucaena leucocephala	Sambour Tes	Leucaena glauca	NC	-	Leguminosae		0.52	-	-	-	-	-	-	-	-	-
	Lithocarpus elegans	Khos	Lithocarpus eleganas	NC	-	Fagaceae		0.799	4.6 ± 2.15	-	-	-	-	0.5 ± 0.98	-	-	-
	Lithocarpus elephantum	Krang	Lithocarpu elephantum	NC	-	Fagacaeae		0.673	-	-	-	0.14 ± 0.27	-	-	-	-	-
	Lithocarpus polystachyus			NC	-	Fagaceae		0.618	4.8 ± 2.17	-	-	-	-	-	-	-	-
	Lithocarpus sp.			NC	-	Fagaceae		0.618	-	-	-	-	-	1.67 ± 2.31	-	-	-
	Litsea glutinosa			NC	-	Lauraceae		0.673	-	-	-	-	-	1.17 ± 1.43	-	-	-
	Litsea malabarica			NC	-	Lauraceae		0.56	0.4 ± 0.78	-	-	-	-	-	-	-	-
	Litsea pierrei			NC	-	Lauraceae		0.618	0.4 ± 0.55	-	-	-	-	-	-	-	-
	Lophopetalum duperreanum			NC	-	Celastraceae		0.618	2.4 ± 2.18	-	-	-	-	-	-	-	-
	Lophopetalum wallichii			NC	-	Celastraceae		0.618	0.4 ± 0.55	-	-	-	-	-	-	-	-
	Macaranga denticulata			NC	-	Euphorbiaceae		0.618	-	-	-	-	-	2.67 ± 5.23	-	-	-
	Macaranga triloba			NC	-	Euphorbiaceae		0.433	0.6 ± 0.87	-	-	-	-	-	-	-	-
	Madhuca bejaudii			NC	-	Sapotaceae		0.618	-	-	6.9 ± 13.52	-	-	-	-	-	-
	Madhuca sp.			NC	-	Sapotaceae		0.681	0.6 ± 0.67	-	-	8.3 ± 3.44	-	-	-	-	-
	Mallotus paniculatus			NC	-	Euphorbiaceae		0.618	-	-	3.45 ± 6.76	-	-	-	-	-	-
	Mallotus plicatus	Chrakeng	Coccoceras anisopodum	NC	-	Euphorbiaceae		0.487	-	-	-	-	-	-	-	-	-
	Mangifera cochinchinensis			NC	-	Anacardiaceae		0.345	1.2 ± 1.09	-	-	-	-	0.33 ± 0.45	-	-	-
	Mangifera sp.	Svay Pongtrong/Svay Svak	Anacardidc mangifera sp	NC	-	Anacardiaceae		0.508	-	-	-	0.24 ± 0.28	-	-	-	-	-
	Markhamia stipulata			NC	-	Bigonieaceae		0.508	-	-	-	-	-	-	-	-	-
	Markhamia stipulata	Dokpo	Bignoniace markhamia pierrei	NC	-	Bigoniaceae		0.676	0.2 ± 0.39	-	-	0.41 ± 0.81	0.02	0.5 ± 0.72	-	-	-
	Mastixia pentandra			NC	-	Cornaceae		0.676	12.2 ± 5.48	-	-	-	-	-	-	-	-
	Melodorum fruticosum			NC	-	Annonaceae		0.618	3 ± 1.88	-	-	-	-	-	-	-	-
	Memecylon caeruleum	Phngeas	Memecylon floribundum	NC	-	Melastomataceae		0.783	-	-	-	-	-	-	-	-	-
	Memecylon edule	Plong	Melastomac memecylon edule	NC	-	Melastomataceae		0.675	4.4 ± 3.55	-	-	-	-	-	1.07 ± 1.07	-	-
	Memecylon lilacinum			NC	-	Melastomataceae		0.618	0.8 ± 1.24	-	-	-	-	-	-	-	-
	Memecylon ovatum			NC	-	Melastomataceae		0.618	3.6 ± 2.04	-	-	-	-	-	-	-	-
	Memecylon sp.	Plong Keov	Melastomac memecyylon sp	NC	-	Melastomataceae		0.675	-	-	-	1.37 ± 1.75	-	-	-	-	-
	Microcos tomentosa	Po Plear	Grewia paniculata	NC	-	Malvaceae		0.64	1.4 ± 1.01	-	-	9.59 ± 4.18	-	-	-	-	-
	Millingtonia hortensis	Angkea Bos	Millington hortensis	NC	-	Bigoniaceae		0.577	-	-	-	-	-	-	-	-	-
	Mischocarpus pentapetalus			NC	-	Sapindaceae		0.618	0.4 ± 0.55	-	-	-	-	-	-	-	-
	Mitragyna diversifolia	Khtom	Stephegyne diversifollia	NC	-	Meliaceae		0.55	-	-	-	-	-	-	-	-	-
	Mitragyna hirsuta			NC	-	Rubiaceae		0.618	0.2 ± 0.39	-	-	-	-	-	-	-	-
	Mitrephora thorelii			NC	-	Annonaceae		0.618	0.2 ± 0.39	-	-	-	-	-	-	-	-
	Morinda citrifolia			NC	-	Rubiaceae		0.63	-	-	-	-	-	-	0.8 ± 0.58	0.41 ± 0.2	-
	Morinda tomentosa			NC	-	Rubiaceae		0.618	-	-	0.34 ± 0.68	-	-	-	-	-	-
	Mucuna pruriens	Khnhe	Mucuna pruriens	NC	-	Leguminosae		0.618	-	-	-	-	-	-	-	-	-
	Myristica iners			NC	LC	Myristicaceae		0.575	2.8 ± 1.67	-	-	-	-	-	-	-	-
	Nauclea officinalis			NC	-	Rubiaceae		0.618	2.4 ± 2.25	-	-	-	-	-	-	-	-
	Nauclea orientalis			NC	-	Rubiaceae		0.618	-	-	-	-	-	0.42 ± 0.82	-	-	-
	Nephelium hypoleucum			NC	-	Sapindaceae		0.491	0.8 ± 0.77	1.76 ± 1.21	-	6.97 ± 3.63	2.55	6.5 ± 4.58	-	-	-
	Nephelium melliferum			NC	-	Sapindaceae		0.762	17.6 ± 6.06	-	-	-	-	-	-	-	-
	Nephelium xerospermoides	Semorn\ Rol	Nephealium xerosperu	NC	-	Sapindaceae		0.762	-	-	-	-	-	-	-	-	-
	Nephelium lappaceum			NC	LC	Sapindaceae		0.618	-	0.12 ± 0.17	-	-	-	-	-	-	-
	Nothaphoebe umbelliflora			NC	-	Lauraceae		0.71	2.4 ± 1.87	-	-	-	-	-	-	-	-
	Ochna integerrima	Angkea Sel	Ochna harmandii	NC	-	Ochnaceae		0.744	-	-	0.34 ± 0.68	0.67 ± 1.31	-	0.42 ± 0.82	-	-	-
	Ochrocarpos siamensis	Sophy	Ochrocarpus siamensis	NC	-	Clusiaceae		0.618	-	-	-	-	-	-	-	-	-
	Pavetta indica			NC	-	Rubiaceae		0.618	-	-	-	-	-	1.33 ± 1.52	-	-	-
	Phoebe lanceolata			NC	-	Lauraceae		0.618	2.8 ± 1.85	-	-	-	-	-	-	-	-
	Phoebe sp.			NC	-	Lauraceae		0.618	0.4 ± 0.55	-	-	-	-	-	-	-	-
	Phyllanthus amarus	Eyseiphsam Srach	Phyllantus amarus	NC	-	Phyllanthaceae		0.664	-	-	-	-	-	-	-	-	-
	Phyllanthus emblica	Kantout Prey	Phyllantus emblica	NC	-	Phyllanthaceae		0.636	0.2 ± 0.39	-	-	-	-	-	-	0.12 ± 0.12	-
	Poiarium alternifolium			NC	-	Bonnetiaceae		0.618	1.4 ± 1.7	-	-	-	-	-	-	-	-
	Polyalthia cerasoides	Kray	Polyalthia cerasoides	NC	-	Annonaceae		0.755	-	-	30 ± 29.17	2.95 ± 2.17	-	-	-	-	-
	Polyalthia jucunda	Sanda	Polya jacunda	NC	-	Annonaceae		0.57	-	-	-	-	-	-	-	-	-
	Polyalthia sp.			NC	-	Annonaceae		0.618	2.2 ± 1.84	-	-	-	-	-	-	-	-
	Prunus arborea			NC	LC	Rosaceae		0.618	0.2 ± 0.39	-	-	-	-	-	-	-	-
	Psychotria asiatica	Anntung Sor	Psychotria revesii	NC	-	Rubiaceae		0.45	-	-	-	-	-	-	-	-	-
	Psychotria sp.	Kloung	Rubiaceae psychrotria sp	NC	-	Rubiaceae		0.45	-	-	-	-	-	-	-	-	-
	Psydrax dicoccos	-	Psydrax dicoccos	NC	-	Rubiaceae		0.45	-	-	-	6.58 ± 2.82	-	0.08 ± 0.16	-	-	-
	Pternandra caerulescens			NC	-	Melastomataceae		0.618	4.2 ± 2.69	-	-	-	-	-	-	-	-
	Pterospermum grewiifolium			NC	-	Malvaceae		0.618	0.4 ± 0.55	-	-	-	-	-	-	-	-
	Pterospermum lanceifolium			NC	-	Malvaceae		0.618	-	-	-	-	-	2.92 ± 2.46	-	-	-
	Pterospermum littorale			NC	-	Malvaceae		0.577	5 ± 2.58	-	-	-	-	-	-	-	-
	Pterospermum macrocarpum			NC	-	Malvaceae		0.618	0.4 ± 0.55	-	-	-	-	-	-	-	-
	Pterospermum semisagittatum			NC	-	Malvaceae		0.63	-	-	-	-	-	-	0.53 ± 0.53	-	-
	Pterospermum sp.	Pang	Sterculiac pterospermun sp	NC	-	Malvaceae		0.521	0.2 ± 0.39	-	-	-	-	-	-	-	-
	Pterygota alata			NC	-	Sterculiaceae		0.618	-	0.13 ± 0.18	-	-	-	0.5 ± 0.49	-	-	-
	Quassia harmandiana			NC	-	Simaroubaceae		0.447	0.2 ± 0.39	-	-	0.17 ± 0.33	-	1 ± 1.65	-	-	-
	Rauwenhoffia siamensis			NC	-	Annonaceae		0.364	-	-	-	-	-	0.17 ± 0.33	-	-	-
	Rhodomyrtus tomentosa	Pouch	Rhodomyrtus tomantosa	NC	-	Myrtaceae		0.618	-	-	-	-	-	-	-	-	-
	Sapindus rarak			NC	-	Sapindaceae		0.618	1.4 ± 2.03	-	-	-	-	-	-	-	-
	Sapium sebiferum			NC	-	Euphorbiaceae		0.618	-	-	-	0.01 ± 0.02	-	-	-	-	-
	Scaphium affine	Roung	Sterculia lychnophora	NC	-	Malvaceae		0.56	-	-	-	0.48 ± 0.7	-	-	-	-	-
	Schleichera oleosa	Pong Ro	Schleicher oleosa	NC	-	Sapindaceae		0.897	3.6 ± 2.32	1.61 ± 2.18	1.03 ± 1.49	0.27 ± 0.32	-	-	-	-	-
	Schoutenia glomerata			NC	-	Malvaceae		0.388	0.8 ± 0.95	-	-	-	-	-	-	-	-
	Schoutenia hypoleuca			NC	-	Malvaceae		0.62	-	-	-	-	-	-	-	-	0.28 ± 0.28
	Schoutenia ovata			NC	-	Tiliaceae		0.618	-	-	4.83 ± 6.85	-	-	-	-	-	-
	Scleropyrum pentandrum			NC	-	Santalaceae		0.79	-	-	0.34 ± 0.68	-	-	-	-	-	-
	Shorea guiso			NC	CR	Dipterocarpaceae		0.618	5.6 ± 2.73	-	8.28 ± 14.88	0.8 ± 0.5	-	-	-	-	-
	Shorea siamensis	Ka Chiep	Pentapetes phoenicea	NC	LC	Dipterocarpaceae		0.86	-	1.57 ± 1.96	5.52 ± 8.17	0.22 ± 0.27	19.22	7.67 ± 6.19	4.53 ± 4.53	19.65 ± 11.82	0.28 ± 0.28
	Sloanea sigun			NC	-	Elaeocarpaceae		0.705	0.8 ± 0.77	-	-	-	-	-	-	-	-
	Sphaerocoryne affinis	Romdoul	Popowia aberrans	NC	-	Annonaceae		0.618	-	-	-	-	-	-	-	-	-
	Spondias malayana			NC	-	Anacardiaceae		0.618	-	-	-	-	-	0.17 ± 0.33	-	-	-
	Spondias sp	Pon Ormbork	Anacardiac spondias sp	NC	-	Anacardiaceae		0.289	-	-	-	-	-	-	-	-	-
	Spondias sp	Pon Svar	Spondias sp.	NC	-	Anacardiaceae		0.289	-	-	-	-	-	-	-	-	-
	Sterculia foetida	Sam Rong	Sterculia foetida	NC	-	Malvaceae		0.448	-	-	-	-	-	-	-	-	-
	Sterculia gilva			NC	-	Malvaceae		0.289	0.4 ± 0.55	-	-	-	-	-	-	-	-
	Sterculia sp.			NC	-	Malvaceae		0.618	-	-	-	1.04 ± 1.27	3.37	-	-	-	-
	Sterculia villosa			NC	-	Malvaceae		0.373	-	-	-	-	-	0.67 ± 0.9	-	-	-
	Stereospermum cylindricum			NC	-	Bignoniaceae		0.255	0.8 ± 0.77	-	-	-	-	-	-	-	-
	Stereospermum sp.			NC	-	Bigoniaceae		0.99	-	-	-	-	-	1.92 ± 2.08	-	-	-
	Streblus asper	Snay	Moraceae steblus asper	NC	-	Moraceae		0.622	-	0.94 ± 1.35	0.34 ± 0.68	-	10.28	0.17 ± 0.33	-	-	-
	Strychnos nux-vomica	Sleng	Strychnos nux-vomica	NC	-	Loganiaceae		0.807	-	0.39 ± 0.61	0.34 ± 0.68	-	-	-	-	1.29 ± 0.53	-
	Suregada multiflora			NC	-	Euphorbiaceae		0.66	0.4 ± 0.55	-	-	0.06 ± 0.12	-	-	-	-	-
	Swietenia macrophylla			NC	VU	Meliaceae		0.647	-	0.07 ± 0.15	-	-	-	3.75 ± 4.7	-	-	-
	Symplocos cochinchinensis			NC	-	Symplocaceae		0.49	0.2 ± 0.39	-	-	-	-	-	-	-	-
	Symplocos sp.			NC	-	Symplocaceae		0.618	0.2 ± 0.39	-	-	-	-	-	-	-	-
	Syzygium baviense			NC	-	Myrtaceae		0.733	-	-	-	-	-	-	-	-	3.33 ± 1.59
	Syzygium cumini			NC	-	Myrtaceae		0.618	-	-	-	0.27 ± 0.5	-	-	-	-	-
	Syzygium jambos	Dok Mey	Eugenia malaccensis	NC	-	Myrtaceae		0.65	-	-	-	-	-	-	-	-	-
	Syzygium polyanthum			NC	-	Myrtaceae		0.673	-	-	-	4.62 ± 3.12	-	-	-	-	-
	Syzygium zeylanicum			NC	-	Myrtaceae		0.558	-	-	11.03 ± 15.17	6.5 ± 4.45	-	-	-	-	-
	Terminalia bialata	Popea Khe	Terminalia bialata	NC	-	Combretaceae		0.606	0.4 ± 0.55	0.67 ± 1.32	-	0.23 ± 0.36	2.97	0.58 ± 0.99	1.07 ± 0.73	2.74 ± 1.42	-
	Terminalia calamansanay			NC	-	Combretaceae		0.65	0.2 ± 0.39	-	-	-	-	-	-	-	-
	Terminalia catappa	Cham Bak Baraing	Terminalia catappa	NC	-	Combretaceae		0.485	-	-	-	-	-	-	-	-	-
	Terminalia chebula sp2	Srormor	Terminalia chebula	NC	-	Combretaceae		0.618	-	-	-	-	-	-	-	-	-
	Terminalia crenata			NC	-	Combretaceae		0.618	1.8 ± 1.68	-	-	-	-	-	-	-	-
	Terminalia nigrovenulosa			NC	-	Combretaceae		0.618	-	-	-	-	-	1.75 ± 1.8	-	-	-
	Terminalia sp.			NC	-	Combretaceae		0.618	0.4 ± 0.55	-	-	0.04 ± 0.07	-	-	-	-	-
	Terminalia triptera			NC	-	Combretaceae		0.618	2.8 ± 2.09	-	-	-	-	-	-	-	-
	Terminalia nigrovenulosa	Preas Phnov/Sombok Krohom	Terminalia nigrovenulosa	NC	-	Combretaceae		0.606	-	0.76 ± 0.6	-	0.09 ± 0.13	1.03	-	-	0.59 ± 0.31	-
	Tournefortia montana			NC	-	Boraginaceae		0.606	-	-	-	-	-	0.17 ± 0.33	-	-	-
	Tristaniopsis merguensis	Romleang	Tristania merguensis	NC	-	Myrtaceae		0.94	-	-	-	-	-	-	-	-	-
	unknown	Ach Sat		NC	-			0.618	-	-	-	-	-	-	-	-	-
	unknown	Achderk		NC	-			0.618	-	-	-	-	-	-	-	-	-
	unknown	Ambeng Chan		NC	-			0.618	-	-	-	-	-	-	-	-	-
	unknown	Angkoch		NC	-			0.618	-	-	-	-	-	-	-	-	-
	unknown	Angkrang Phnom		NC	-			0.618	-	-	-	-	-	-	-	-	-
	unknown	Aphean		NC	-			0.618	-	-	-	-	-	-	-	-	-
	unknown	Ates		NC	-			0.618	-	-	-	-	-	-	-	-	-
	unknown	Bak Derm		NC	-			0.618	-	-	-	-	-	-	-	-	-
	unknown	Bakpao		NC	-			0.618	-	-	-	-	-	-	-	-	-
	unknown	Bangkang		NC	-			0.618	-	-	-	-	-	-	-	-	-
	unknown	Bangkeou Sva		NC	-			0.618	-	-	-	-	-	-	-	-	-
	unknown	Bangkong Kengkong		NC	-			0.618	-	-	-	-	-	-	-	-	-
	unknown	Batphtil		NC	-			0.618	-	-	-	-	-	-	-	-	-
	unknown	Bor Bork		NC	-			0.618	-	-	-	-	-	-	-	-	-
	unknown	Bror Chok		NC	-			0.618	-	-	-	-	-	-	-	-	-
	unknown	Chang Eng Sek		NC	-			0.618	-	-	-	-	-	-	-	-	-
	unknown	Chang Kong Romeang	Boerhavia ripenda	NC	-			0.618	-	-	-	-	-	-	-	-	-
	unknown	Cheung Krapeu		NC	-			0.618	-	-	-	-	-	-	-	-	-
	unknown	Cheung Krorvaing		NC	-			0.618	-	-	-	-	-	-	-	-	-
	unknown	Chhoeng Chker		NC	-			0.618	-	-	-	-	-	-	-	-	-
	unknown	Chhoeteal Preus		NC	-			0.618	-	-	-	-	-	-	-	-	-
	unknown	Chnok		NC	-			0.618	-	-	-	-	-	-	-	-	-
	unknown	Chnok Trou		NC	-			0.618	-	-	-	-	-	-	-	-	-
	unknown	Chornlos	Erioglssum serrrlata	NC	-			0.618	-	-	-	-	-	-	-	-	-
	unknown	Chorntesplouk		NC	-			0.618	-	-	-	-	-	-	-	-	-
	unknown	Chorny		NC	-			0.618	-	-	-	-	-	-	-	-	-
	unknown	Chov		NC	-			0.618	-	-	-	-	-	-	-	-	-
	unknown	Chungkong Phon		NC	-			0.618	-	-	-	-	-	-	-	-	-
	unknown	Dangkeabproeus		NC	-			0.618	-	-	-	-	-	-	-	-	-
	unknown	Dey Sampoch		NC	-			0.618	-	-	-	-	-	-	-	-	-
	unknown	Dounkay		NC	-			0.618	-	-	-	-	-	-	-	-	-
	unknown	Ka Youk		NC	-			0.618	-	-	-	-	-	-	-	-	-
	unknown	Kacheal		NC	-			0.618	-	-	-	-	-	-	-	-	-
	unknown	Kakhuch		NC	-			0.618	-	-	-	-	-	-	-	-	-
	unknown	Kalap		NC	-			0.618	-	-	-	-	-	-	-	-	-
	unknown	Kalkal		NC	-			0.618	-	-	-	-	-	-	-	-	-
	unknown	Kandab Chang Et		NC	-			0.618	-	-	-	-	-	-	-	-	-
	unknown	Kaner		NC	-			0.618	-	-	-	-	-	-	-	-	-
	unknown	Kangsengphnom		NC	-			0.618	-	-	-	-	-	-	-	-	-
	unknown	Kann Deang		NC	-			0.618	-	-	-	-	-	-	-	-	-
	unknown	Katoung		NC	-			0.618	-	-	-	-	-	-	-	-	-
	unknown	Kbal Derk		NC	-			0.618	-	-	-	-	-	-	-	-	-
	unknown	Kbal Krorlorng		NC	-			0.618	-	-	-	-	-	-	-	-	-
	unknown	Kbal Krorlorng		NC	-			0.618	-	-	-	-	-	-	-	-	-
	unknown	Kdor Combrok		NC	-			0.618	-	-	-	-	-	-	-	-	-
	unknown	Khoes Reous		NC	-			0.618	-	-	-	-	-	-	-	-	-
	unknown	Khveng		NC	-			0.618	-	-	-	-	-	-	-	-	-
	unknown	Kling		NC	-			0.618	-	-	-	-	-	-	-	-	-
	unknown	Knall		NC	-			0.618	-	-	-	-	-	-	-	-	-
	unknown	Koktmat		NC	-			0.618	-	-	-	-	-	-	-	-	-
	unknown	Kom Pert		NC	-			0.618	-	-	-	-	-	-	-	-	-
	unknown	Kon Khmom		NC	-			0.618	-	-	-	-	-	-	-	-	-
	unknown	Kong Kangphnom		NC	-			0.618	-	-	-	-	-	-	-	-	-
	unknown	Kork		NC	-			0.618	-	-	-	-	-	-	-	-	-
	unknown	Korndork		NC	-			0.618	-	-	-	-	-	-	-	-	-
	unknown	Korthet		NC	-			0.618	-	-	-	-	-	-	-	-	-
	unknown	Krobao Khek		NC	-			0.618	-	-	-	-	-	-	-	-	-
	unknown	Kroeng		NC	-			0.618	-	-	-	-	-	-	-	-	-
	unknown	Kror Em		NC	-			0.618	-	-	-	-	-	-	-	-	-
	unknown	Kror Mourn		NC	-			0.618	-	-	-	-	-	-	-	-	-
	unknown	Krorchork Anderk		NC	-			0.618	-	-	-	-	-	-	-	-	-
	unknown	Krorng Soeur		NC	-			0.618	-	-	-	-	-	-	-	-	-
	unknown	Krorvann		NC	-			0.618	-	-	-	-	-	-	-	-	-
	unknown	Ktith		NC	-			0.618	-	-	-	-	-	-	-	-	-
	unknown	Lor Vea		NC	-			0.618	-	-	-	-	-	-	-	-	-
	unknown	Lorlot		NC	-			0.618	-	-	-	-	-	-	-	-	-
	unknown	Lort		NC	-			0.618	-	-	-	-	-	-	-	-	-
	unknown	Lorving		NC	-			0.618	-	-	-	-	-	-	-	-	-
	unknown	Madehn		NC	-			0.618	-	-	-	-	-	-	-	-	-
	unknown	Madehn Meas		NC	-			0.618	-	-	-	-	-	-	-	-	-
	unknown	Mak Breing		NC	-			0.618	-	-	-	-	-	-	-	-	-
	unknown	Mloutrayouk		NC	-			0.618	-	-	-	-	-	-	-	-	-
	unknown	Mor Mang		NC	-			0.618	-	-	-	-	-	-	-	-	-
	unknown	Ngok		NC	-			0.618	-	-	-	-	-	-	-	-	-
	unknown	Nham		NC	-			0.618	-	-	-	-	-	-	-	-	-
	unknown	Niv		NC	-			0.618	-	-	-	-	-	-	-	-	-
	unknown	Onlok Phor Em		NC	-			0.618	-	-	-	-	-	-	-	-	-
	unknown	Pa Ngab		NC	-			0.618	-	-	-	-	-	-	-	-	-
	unknown	Pa Nges		NC	-			0.618	-	-	-	-	-	-	-	-	-
	unknown	Pech Changva		NC	-			0.618	-	-	-	-	-	-	-	-	-
	unknown	Phlang		NC	-			0.618	-	-	-	-	-	-	-	-	-
	unknown	Phneang		NC	-			0.618	-	-	-	-	-	-	-	-	-
	unknown	Phnerk Chma		NC	-			0.618	-	-	-	-	-	-	-	-	-
	unknown	Phor		NC	-			0.618	-	-	-	-	-	-	-	-	-
	unknown	Plov Sompouch		NC	-			0.618	-	-	-	-	-	-	-	-	-
	unknown	Popoulvak		NC	-			0.618	-	-	-	-	-	-	-	-	-
	unknown	Popuol Bay		NC	-			0.618	-	-	-	-	-	-	-	-	-
	unknown	Poun		NC	-			0.618	-	-	-	-	-	-	-	-	-
	unknown	Promat Khlakmom		NC	-			0.618	-	-	-	-	-	-	-	-	-
	unknown	Promoy Vieng		NC	-			0.618	-	-	-	-	-	-	-	-	-
	unknown	Pror Hout		NC	-			0.618	-	-	-	-	-	-	-	-	-
	unknown	Raing		NC	-			0.618	-	-	-	-	-	-	-	-	-
	unknown	Rom Chorng		NC	-			0.618	-	-	-	-	-	-	-	-	-
	unknown	Romengtha Nge0Y		NC	-			0.618	-	-	-	-	-	-	-	-	-
	unknown	Sang Ha		NC	-			0.618	-	-	-	-	-	-	-	-	-
	unknown	Sla Kchey		NC	-			0.618	-	-	-	-	-	-	-	-	-
	unknown	Slakrorpoul		NC	-			0.618	-	-	-	-	-	-	-	-	-
	unknown	Sloek Lo Et		NC	-			0.618	-	-	-	-	-	-	-	-	-
	unknown	Som Leang		NC	-			0.618	-	-	-	-	-	-	-	-	-
	unknown	Speou Prey		NC	-			0.618	-	-	-	-	-	-	-	-	-
	unknown	Tabort		NC	-			0.618	-	-	-	-	-	-	-	-	-
	unknown	Taoniv		NC	-			0.618	-	-	-	-	-	-	-	-	-
	unknown	Tapil		NC	-			0.618	-	-	-	-	-	-	-	-	-
	unknown	Teng		NC	-			0.618	-	-	-	-	-	-	-	-	-
	unknown	Tkov		NC	-			0.618	-	-	-	-	-	-	-	-	-
	unknown	Tlerm Annderk		NC	-			0.618	-	-	-	-	-	-	-	-	-
	unknown	Tom Poung		NC	-			0.618	-	-	-	-	-	-	-	-	-
	unknown	Touk		NC	-			0.618	-	-	-	-	-	-	-	-	-
	unknown	Tra Bek Chou		NC	-			0.618	-	-	-	-	-	-	-	-	-
	unknown	Trang		NC	-			0.618	-	-	-	-	-	-	-	-	-
	unknown	Tror Orl		NC	-			0.618	-	-	-	-	-	-	-	-	-
	unknown	Tror Yak		NC	-			0.618	-	-	-	-	-	-	-	-	-
	unknown	Trormoungsek	Coelonium mutiforum	NC	-			0.618	-	-	-	-	-	-	-	-	-
	unknown	Trorng		NC	-			0.618	-	-	-	-	-	-	-	-	-
	unknown	Veay		NC	-			0.618	-	-	-	-	-	-	-	-	-
	unknown	Voeng		NC	-			0.618	-	-	-	-	-	-	-	-	-
	unknown	Yeam		NC	-			0.618	-	-	-	-	-	-	-	-	-
	unknown	Youk		NC	-			0.618	-	-	-	-	-	-	-	-	-
	Urena lobata	Rompeat Chrouk	Malvaceae urena lobata	NC	-	Malvaceae		0.618	-	-	-	-	-	-	-	-	-
	Vaccinium bracteatum			NC	-	Ericaceae		0.618	-	-	0.34 ± 0.68	-	-	-	-	-	-
	Vitex glabrata			NC	-	Lamiaceae		0.618	0.2 ± 0.39	-	0.69 ± 0.94	-	-	-	-	-	-
	Vitex negundo			NC	-	Lamiaceae		0.604	-	-	-	-	-	0.17 ± 0.33	-	-	-
	Vitex peduncularis			NC	-	Lamiaceae		0.67	0.4 ± 0.55	-	-	-	-	-	-	-	-
	Vitex pinnata	Populthmor	Vitex pubescens	NC	-	Lamiaceae		0.604	1.8 ± 1.38	0.13 ± 0.14	2.41 ± 2.51	2.17 ± 1.69	-	3.5 ± 1.85	0.53 ± 0.53	0.49 ± 0.28	-
	Walsera villosa			NC	-	Lamiaceae		0.618	-	-	-	0.1 ± 0.19	-	-	-	-	-
	Walsura pinnata			NC	-	Meliaceae		0.618	-	-	12.41 ± 15.43	-	-	-	-	-	-
	Walsura trichostemon			NC	-	Meliaceae		0.868	0.2 ± 0.39	-	-	-	-	-	-	-	-
	Wendlandia tinctoria			NC	-	Rubiaceae		0.618	-	-	-	-	-	0.58 ± 0.87	-	-	-
	Wrightia arborea			NC	-	Apocynaceae		0.693	-	0.12 ± 0.17	-	-	-	0.17 ± 0.33	-	-	-
	Wrightia religiosa	Sangva Pich	Wrightiagiosa	NC	-	Apocynaceae		0.58	-	0.82 ± 1.35	-	2.41 ± 3.36	-	-	-	-	-
	Xanthophyllum colubrinum			NC	-	Polygalaceae		0.58	-	-	-	-	-	1 ± 1.16	-	-	-
	Xanthophyllum glaucum			NC	-	Polygalaceae		0.706	4.6 ± 2.35	-	-	-	-	0.5 ± 0.98	-	-	-
	Xanthophyllum sp.			NC	-	Polygalaceae		0.618	3.4 ± 1.77	-	-	-	-	-	-	-	-
	Xanthophyllum virens			NC	-	Polygalaceae		0.618	0.2 ± 0.39	-	-	-	-	-	-	-	-
	Xerospermum noronhianum			NC	-	Sapindaceae		0.618	16.2 ± 5.81	-	-	-	-	-	-	-	-
	Xylopia pierrei			NC	VU	Annonaceae		0.618	0.8 ± 0.77	-	-	-	-	-	-	-	-
	Xylopia vielana			NC	-	Meliaceae		0.618	2.2 ± 1.35	2.85 ± 2.62	-	3.2 ± 2.05	-	-	-	-	-
	Zanthoxylum rhetsum			NC	-	Rutaceae		0.536	0.2 ± 0.39	-	-	-	-	-	-	-	-
	Ziziphus cambodianus			NC	-	Rhamnaceae		0.618	0.4 ± 0.78	-	-	-	-	-	-	-	-
	unknown (all possible)							0.618	5.8 ± 6.38	251.1 ± 34.24	83.79 ± 52.01	205.01 ± 33.17	210	90.08 ± 25.31	32.8 ± 6.46	111.47 ± 15.47	8.61 ± 4.05
	TOTAL								502.40 ± 2.76	438.98 ± 3.85	415.17 ± 5.78	550.85 ± 7.04	589.73	431.83 ± 2.96	311.73 ± 2.19	291.23 ± 2.91	213.61 ± 3.49
* References for resin species (1, 45, 66-69)
** This inventory was completed over a single large area, and a single stem density for the total area is given, rather than a mean and CI
(a) Dalbergia bariensis is a synonym of D. oliveri but is commonly referred to as D. bariensis in Cambodia (44); All Dalbergia species are listed on CITES Appendix II
(b) Lagerstroemia macrocarpa was not named in the list of timber royalties (40), but was reported with the same common name as Lagerstroemia sp and is thus grouped as class I, as it is likely to be treated the same way.
(c) Anisoptera costata is not specifically named in the list of timber royalties (40), but both A. costata and A. scaphula are given the same common, and A. costata is named elsewhere as a class II industrial timber species (70), so they are likely to be treated in the same way.
(d) Hopea sp. was reported from two datasets with the same common name as other Hopea species, and is thus grouped together with them as class II as they are likely to be treated the same way.
(e) Shorea farinosa was not named in the list of timber royalties (40) but was reported with the same common name as Shorea sp. in four of the forest inventories, so is likely to be treated the same way.
(f) Vatica odorata was not named in the list of timber royalties (40) but was reported with the same common name as Vatica astrotricha in four of the forest inventories, so is likely to be treated the same way.
(g) Artocarpus rigidus is not specifically named in the list of timber royalties (40) but was reported with the same common name as A. integer in four of the forest inventories, so is likely to be treated the same way.
References cited here can be found at the end of the Supplementary Information file.
